# Supplementary material for: Biofilm-i: A Platform for Predicting Biofilm Inhibitors Using Quantitative Structure—Relationship (QSAR) Based Regression Models to Curb Antibiotic Resistance
Source: Molecules. 2022 Jul 29;27(15):4861. doi: 10.3390/molecules27154861 (PMC9369795; doi:10.3390/molecules27154861)
Supplement: Supplementary file 1 [file molecules-27-04861-s001.zip]

Archive with 1 entries (1 files):
- molecules-1781918-supplementary.pdf
